# Supplementary material for: Biofunctionalized Decellularized Tissue-Engineered Heart Valve with Mesoporous Silica Nanoparticles for Controlled Release of VEGF and RunX2-siRNA against Calcification
Source: Bioengineering (Basel). 2023 Jul 20;10(7):859. doi: 10.3390/bioengineering10070859 (PMC10376836; doi:10.3390/bioengineering10070859)
Supplement: Supplementary file 1 [file bioengineering-10-00859-s001.zip]

Archive with 1 entries (1 files):
- bioengineering-2469224-supplementary.pdf
